# Supplementary material for: The Effects of Malonaldehyde on Quality Characteristics and Protein Oxidation of Coregonus peled (Coregonuspeled) during Storage
Source: Foods. 2023 Feb 7;12(4):716. doi: 10.3390/foods12040716 (PMC9955499; doi:10.3390/foods12040716)
Supplement: Supplementary file 1 [file foods-12-00716-s001.zip]

Archive with 1 entries (1 files):
- foods-2178814-Supplementary.pdf
